# Supplementary material for: Long-term costs associated with healthcare use of people with cancer in Scotland
Source: Eur J Health Econ. 2025 Jun 9;27(1):1–15. doi: 10.1007/s10198-025-01800-8 (PMC12929287; doi:10.1007/s10198-025-01800-8)
Supplement: Supplementary file 1 — Supplementary file1 (XLSX 11 KB) [file 10198_2025_1800_MOESM1_ESM.xlsx]

## Sheet: yearly_costs
	Mean cost (£)
	Year from diagnosis
Cancer type	1	2	3	4	5	6	7	8	Total
Trachea, bronchus & Lung	15257	2164	969	676	518	437	376	289	20686
Breast	10498	3827	3122	2582	2421	2427	2278	1959	29114
Colorectal	16585	4632	3017	2440	2019	1916	1774	1574	33957
Prostate	6651	3961	3473	2894	2720	2546	2375	2272	26892
Head & neck	22505	4582	3523	2836	2326	2230	2068	1964	42034
Malignant melanoma of skin	5148	2754	2116	1949	1874	1970	1603	1803	19217
Kidney	12119	3310	2441	2382	2312	1876	1816	1841	28097
Non-Hodgkin lymphoma	24074	5281	3847	3560	3027	3063	2543	2277	47672
Oesophagus	23465	3577	1358	749	670	419	331	294	30863
Bladder	17188	5128	2962	2263	1761	1680	1544	1467	33993
All other cancers	16594	3940	2589	1958	1665	1496	1313	1163	30718
